# Supplementary material for: Multi-context modeling of driver pathways reveals common and specific mechanisms across 23 cancer types
Source: PLoS Comput Biol. 2025 Aug 6;21(8):e1013349. doi: 10.1371/journal.pcbi.1013349 (PMC12349879; doi:10.1371/journal.pcbi.1013349)
Supplement: S1 Table — (XLSX) [file pcbi.1013349.s005.xlsx]

## Sheet: S1. data
cancer_name			cohort_ID	sequencing platform	data source	sample_num	country or region	KIDS_1	driver gene_num	driver gene
Acute lymphoid Leukemia			ALL_ST	St Jude	cBioPortal	124	Un	1	-
			ALL_TARGET	TARGET	cBioPortal	137	US	1	-
Acute myeloid leukemia			LAML	TCGA	TCGA	133	US		26	ACSL3,ASXL1,DNMT3A,ELF4,FAT4,FLT3,GATA2,IDH1,IDH2,KIT,KRAS,LRP1B,LY75-CD302,MTOR,MYC,MYH11,NF1,NKTR,NPM1,PTPN11,RUNX1,SF3B1,TNC,TP53,U2AF1,ZCRB1
			LAML_CN	ICGC	ICGC	79	CN		2	ASXL1,JAK2
			LAML_KR	ICGC	ICGC	205	KR		17	CEBPA,CR1,CTCF,DNMT3A,EZH2,FGD5,FLT3,GATA2,HLA-A,IDH1,IDH2,MAML2,NRAS,RAD21,SIRPA,TET2,USP6
			AML_TARGET	ICGC	ICGC	144	US	1	-
Bladder cancer			BLCA	TCGA	TCGA	411	US		44	ARID1A,ARID1B,ARID2,ASXL2,ATM,BIRC6,BRCA2,CDH1,CDKN1A,CDKN2A,CREBBP,ELF3,EP300,ERBB2,ERBB3,ERCC2,FAT1,FBXW7,FGFR3,GNA13,GRIN2A,HIST1H3B,HRAS,KDM6A,KLF5,KMT2A,KMT2C,KMT2D,KRAS,NFE2L2,PIK3CA,PIK3CB,PSIP1,PTEN,RAF1,RB1,RHOA,RXRA,SF3B1,STAG2,TP53,TRRAP,TSC1,ZFP36L1
			BLCA_CN	ICGC	ICGC	103	CN		32	ARHGAP5,ARID1A,ATM,BRAF,CDH1,CHD4,CREBBP,EP300,ERBB2,ERCC2,FANCF,FAT1,FGFR1,FGFR3,FLT4,HLA-A,HRAS,HSPG2,KDM6A,KMT2C,KRAS,NCOR1,NF1,NOTCH2,PIK3CA,PPT2,RB1,RXRA,STAG2,TAF15,TP53,WDR45
Bone cancer			BOCA_UK	ICGC	ICGC	98	UK		6	CDKN2A,IDH1,IDH2,LRP1B,PTCH1,TP53
			BOCA_DKFZ	cBioPortal	cBioPortal	32	Un	1	-
Breast adenocarcinoma			BRCA	TCGA	TCGA	985	US		39	ABL2,AKT1,ARID1A,BRCA1,BRCA2,CASP8,CBFB,CDH1,CDKN1B,CREBBP,CTCF,ERBB2,ERBB3,FAT3,FBXW7,FGFR2,FOXA1,GATA3,HIST1H3B,HRAS,KMT2C,KRAS,MAP2K4,MAP3K1,NCOR1,NCOR2,NF1,PIK3CA,PIK3R1,PREX2,PTEN,RB1,RGS7,RUNX1,SF3B1,SMAD4,TBX3,TP53,ZXDB
			BRCA_EU	ICGC	ICGC	569	EU		31	AKT1,ARID1A,ATM,CACNA1D,CBFB,CDH1,CDKN1B,CDKN2A,CUX1,DDX3X,ERBB2,ERBB3,FOXA1,GATA3,KMT2C,MAP2K4,MAP3K1,NCOR1,NF1,NTRK1,PIK3CA,PIK3R1,PREX2,PTEN,PTPRD,RB1,SF3B1,SPEN,TBX3,TP53,ZFHX3
			BRCA_UK	ICGC	ICGC	141	UK		17	AKT1,ARID1A,ARID1B,ASXL1,BAP1,CASP8,CDH1,ERBB4,KMT2C,MAP2K4,MAP3K1,NCOR1,PIK3CA,PTEN,SF3B1,SMARCD1,TP53
Colorectal adenocarcinoma			COADREAD	TCGA	TCGA	435	US		45	ACVR2A,AMER1,APC,ARID1A,ARID1B,ATM,BCL9,BCL9L,BCOR,BRAF,CTNNB1,DUSP16,EP300,EPHA3,ERBB2,ERBB3,FAT4,FBXW7,GNAS,KMT2C,KRAS,LRP1B,MAP2K4,MAP3K1,MTCP1,MTOR,MYH9,NIN,NRAS,PCBP1,PIK3CA,PTEN,PTPN11,RBM10,RNF43,RNF6,SMAD2,SMAD3,SMAD4,SMARCA4,SOX9,TBX3,TCF7L2,TGIF1,TP53
			COCA_CN	ICGC	ICGC	325	CN		30	ACVR2A,AMER1,APC,BCL9L,BIRC6,BRAF,CARD11,DICER1,FANCD2,FAT3,FAT4,FBXW7,GRIN2A,KMT2C,KRAS,LATS1,LRP1B,NBEA,NCOR2,PARP4,PIK3CA,PPP2R1A,PTEN,SIRPA,SMAD4,SOX9,TCF7L2,TP53,USP6,WNK2
Esophageal cancer			ESCA	TCGA	TCGA	184	US		22	ARID1A,ASXL1,ATM,BIRC6,CDH11,CDKN2A,EML4,EP300,EPHA3,ERBB2,FAT3,FBXW7,GNAS,HLA-B,KDM6A,KMT2A,KMT2D,NFE2L2,NOTCH1,NSD1,PIK3CA,PREX2,PTCH1,PTEN,PTPRD,RB1,SMAD4,SMARCA4,TGFBR2,TP53,TRRAP
			ESAD_UK	ICGC	ICGC	423	UK		31	ABCB1,ABI1,APC,ARID1A,ARID2,CDKN2A,FAT3,FAT4,FBXW7,HOXD13,KRAS,LRP1B,NBEA,PIK3CA,PREX2,PTPRT,RB1,RNF43,SMAD4,SMARCA4,TP53,ZNF521
			ESCA_CN	ICGC	ICGC	332	CN		23	BAP1,CDKN2A,CREBBP,EP300,ERBB2,FAT1,FBXW7,HIST1H3B,KDM6A,KMT2C,KMT2D,MSN,NCOR2,NOTCH1,NOTCH2,PBRM1,PIK3CA,PTEN,RB1,RNF213,SETD1B,TP53,WT1
Glioblastoma multiforme			GBM	TCGA	TCGA	390	US		26	ATRX,AXIN1,BCL11B,BCOR,BRAF,CACNA1D,CDKN2A,DCAF12L2,EGFR,FAT4,FGFR4,IDH1,LRP1B,LZTR1,MAP3K1,NF1,NRAS,PIK3CA,PIK3CB,PIK3R1,PTEN,PTPN11,RB1,STAG2,TET1,TP53
			GBM_DE_K	ICGC	ICGC	162	DE	1	-
			GBM_MSKCC	MSKCC	cBioPortal	493	Un		-
Head and neck squamous cell carcinoma			HNSC	TCGA	TCGA	506	US		45	AJUBA,ARID2,ASXL1,B2M,BIRC6,CASP8,CDKN2A,CREBBP,CUL3,CYLD,ELL,EP300,FAM135B,FAT1,FAT3,FBXW7,FGFR3,HLA-A,HLA-B,HRAS,KDM6A,KIF5B,KMT2C,KMT2D,LPAR4,LRP1B,MAPK1,MB21D2,MYH9,NCOR1,NF2,NFE2L2,NOTCH1,NOTCH2,NSD1,PIK3CA,PTEN,RAC1,RASA1,RB1,RHOA,SMAD4,TGFBR2,TP53,TRRAP
Kidney renal clear cell carcinoma			KIRC	TCGA	TCGA	336	US		22	ARID1A,ASXL1,ATG7,ATM,BAP1,KDM5C,MAX,MTOR,NF1,NF2,PBRM1,PIK3CA,PTEN,RANBP2,RAP1GDS1,SETBP1,SETD2,SF3B1,SPEN,STAG2,TP53,VHL
			RECA_EU	ICGC	ICGC	422	EU		1	VHL
Liver hepatocellular carcinoma			LIHC	TCGA	TCGA	364	US		31	ACVR2A,ARID1A,ARID1B,ARID2,ATM,AXIN1,BAP1,BRD7,CACNA1D,CDH11,CDKN1A,CDKN2A,CTNNB1,DHX9,GMPS,GNAS,HNF1A,IDH1,KEAP1,KMT2D,KRAS,NBEA,NF2,NFE2L2,NRAS,PIK3CA,RB1,RPS6KA3,SMARCA4,TP53,TSC2
			LICA_CN	ICGC	ICGC	402	CN		13	ARID1A,AXIN1,CACNA1D,CARD11,CDKN2A,CTNNB1,MAPK1,NCOR2,PRDM2,PTEN,RB1,SETD2,TP53
			LICA_FR	ICGC	ICGC	253	FR		26	ACVR2A,ALB,ARID1A,ARID1B,ARID2,ATM,AXIN1,BAP1,CAMTA1,CDKN1A,CDKN2A,CLTC,CTNNB1,FLT4,HNF1A,KMT2D,MEN1,NBEA,NFE2L2,PIK3CA,POT1,RPL22,RPS6KA3,TP53,TSC1,XPC
			LINC_JP	ICGC	ICGC	394	JP		19	ACVR2A,ARID1A,ARID2,AXIN1,BIRC6,CDKN2A,CTNNB1,DNMT3A,FAT4,IL7R,MTOR,NF1,NFE2L2,PIK3CA,RPS6KA3,TET1,TP53,TSC1,TSC2
Lung adenocarcinoma			LUAD	TCGA	TCGA	561	US		31	ARID1A,ARID2,ATF7IP,ATM,BRAF,BTK,CDKN2A,CIC,CMTR2,CTNNB1,EGFR,EZH2,FLT4,KDR,KEAP1,KRAS,MAP2K1,MB21D2,MGA,NF1,NRAS,PIK3CA,RB1,RBM10,RET,RGS7,SETD2,SMARCA4,STK11,TP53,U2AF1
			LUAD_MSKCC	MSKCC	cBioPortal	598	Un		-
			LUAD_ONCOSG	OncoSG	cBioPortal	302	CN		-
Lung squamous cell carcinoma			LUSC	TCGA	TCGA	491	US		35	ARHGAP35,ARID1A,BRAF,CDH10,CDKN2A,CUL3,DROSHA,EP300,FAT1,FBXW7,FGFR2,FGFR3,FN1,HLA-A,HRAS,KDM6A,KEAP1,KLF5,KMT2C,KMT2D,LATS2,MAML2,MB21D2,NF1,NFE2L2,NOTCH1,NRAS,NSD1,PIK3CA,PRKCB,PTEN,RAD21,RASA1,RB1,TP53
			LUSC_KR	ICGC	ICGC	170	KR		17	BCR,CDKN2A,ESR1,FAT3,KEAP1,NPEPPS,NRK,PABPC1,PDGFRA,RHPN2,RNF213,SALL4,STAG2,SUSD2,TP53,USP6,USP8
Medulloblastoma			MBL_CA	ICGC	ICGC	101	CA	1	-
			MBL_DE	ICGC	ICGC	49	DE		31	ARID1A,ARID1B,ARID2,CTNNB1,DDX3X,FAM174B,FAT1,FBXW7,FOXO3,GNAS,HIP1,IDH1,KDM3B,KDM6A,KMT2C,KMT2D,MAX,MYCN,PIK3CA,PRKAR1A,PTCH1,SFMBT2,SIRPA,SMARCA4,SMARCB1,SMO,STAG2,TP53,UBE2D2,WNK4,ZNF165
			MBL_DE_K	ICGC	ICGC	162	DE	1	-
Neuroblastoma			NBL_BROAD	BROAD	cBioPortal	238	US	1	-
			NBL_TARGET	ICGC	ICGC	352	US	1	12	ALK,ATRX,FBN2,KMT2D,LRP1B,MSI2,MYCN,NF1,PTPN11,RANBP2,TNC,TP63
Ovarian cancer			OV	TCGA	TCGA	436	US		20	ACKR3,ARID1A,BRCA1,BRCA2,CACNA1D,CDK12,ERBB2,ERG,FGFR1,KMT2A,KRAS,MYH9,NF1,NRAS,PIK3CA,PPP2R1A,PTEN,RB1,STAT5B,TP53
			OV_AU	ICGC	ICGC	115	AU		6	BRCA1,BRCA2,ELL,JAK1,NF1,TP53
Pilocytic Astrocytoma			PA_DE	ICGC	ICGC	87	DE	1	38	ARID1A,ARID1B,ARID2,ASXL1,ATRX,BCOR,BRAF,CREBBP,CTNNB1,DDX3X,EGFR,FAM174B,FBXW7,FGFR1,H3F3A,IDH1,KDM3B,KDM6A,KMT2C,KMT2D,KRAS,LDB1,MAX,MYCN,NF1,PDGFRA,PIK3CA,PPM1D,PRKAR1A,PTCH1,PTEN,PTPN11,RB1,SMARCA4,SMO,STAG2,TCF4,TP53
Pancreatic adenocarcinoma			PAAD	TCGA	TCGA	157	US		18	ARID1A,ATM,CDKN2A,FAM135B,FAT3,GNAS,IRS4,KDM6A,KRAS,LATS1,MAP2K4,PIK3CA,RNF43,SMAD4,SPEN,TGFBR2,TP53,U2AF1
			PACA_AU	ICGC	ICGC	411	AU		33	ACVR2A,ARID1A,ARID2,ATM,BCORL1,BIRC6,BRCA2,CDKN2A,FAT3,FBXW7,GNAS,KDM6A,KMT2C,KMT2D,KRAS,LRP1B,LZTR1,MAP2K4,MARK2,NF2,RBM10,RNF43,SETD1B,SETD2,SF3B1,SMAD3,SMAD4,SMARCA4,TGFBR2,TP53,U2AF1,ZFHX3,ZNF521
			PACA_CA	ICGC	ICGC	338	CA		24	ACVR2A,ARID1A,ARID1B,ATM,BCL11B,CDKN2A,DCC,FAT1,FAT4,FBXW7,GNAS,KDM6A,KMT2C,KRAS,LRP1B,NRAS,PCBP1,PEG3,RNF43,SMAD3,SMAD4,SMARCA4,TGFBR2,TP53
Prostate adenocarcinoma			PRAD	TCGA	TCGA	484	US		27	AKT1,APC,ATM,BRAF,CDK12,CDKN1B,CTNNB1,CUL3,ERBB3,FOXA1,HRAS,IDH1,KDM6A,KMT2C,KMT2D,LRP1B,MECOM,MYH11,PIK3CA,PTEN,RHOA,RNF43,SETD2,SMAD4,SPOP,TP53,ZFHX3
			PRAD_CA	ICGC	ICGC	328	CA		-
			PRAD_UK	ICGC	ICGC	193	UK		22	APC,ASXL1,ATM,CDK12,CDKN1B,CUL3,EIF1AX,EPS15,FAT3,FOXA1,FOXP1,KAT6A,KDM6A,KMT2C,KMT2D,LRP1B,PIK3CA,PTEN,PTPRD,SPOP,TP53,TRIM24
Skin cutaneous melanoma			SKCM	TCGA	TCGA	467	US		39	ARID2,BCL2L12,BRAF,BRD7,CDK4,CDKN2A,CNOT9,CRNKL1,DDX3X,FANCD2,FAT3,GNA11,HRAS,IDH1,KDM5A,KIT,KRAS,MAP2K1,NF1,NRAS,PBRM1,POLQ,PPP6C,PRKCB,PTEN,PTPRB,QKI,RAC1,RAF1,RB1,RGPD3,SETD2,SF3B1,SRGAP3,TCIRG1,TP53,TRRAP,UBR5,ZFX
			SKCA_BR	ICGC	ICGC	100	BR		8	BRAF,ELL,HLA-A,KMT2C,LRP1B,PDCD1LG2,POT1,SLC45A3
			SKCM_PCAWG	ICGC	PCAWG	108	Un		17	BRAF,CDK12,CDKN2A,COL1A1,CYP2C8,DDX3X,ERCC3,HSP90AB1,MECOM,NF1,NRAS,POLQ,PPP6C,PTEN,RB1,TP53,TRRAP
Stomach adenocarcinoma			STAD	TCGA	TCGA	432	US		35	ACVR2A,APC,ARHGEF10L,ARID1A,ARID2,BCOR,BMPR1A,BMPR2,CASP8,CDH1,CDH11,CDKN2A,CTNNB1,DCSTAMP,ERBB2,ERBB3,FBXW7,KMT2D,KRAS,MAP2K7,NIN,PIK3CA,PPP3CA,PRF1,PRKCB,PRRX1,PTEN,RHOA,RNF43,SDC4,SMAD4,SOHLH2,TOP2A,TP53,TRIM49C
			GACA_CN	ICGC	ICGC	123	CN		10	ATM,BCLAF1,CACNA1D,CARS,KMT2C,KMT2D,KRAS,NTRK3,RECQL4,TP53
Thyroid carcinoma			THCA	TCGA	TCGA	487	US		23	ABL2,AKT1,ARID2,ATM,BRAF,CHEK2,CUX1,DGCR8,DNMT3A,EIF1AX,HRAS,HSP90AA1,KMT2A,KMT2C,KRAS,MAP3K1,NRAS,PPP2R1A,PTEN,SETBP1,TP53,USP6,WNK2
			THCA_SA	ICGC	ICGC	129	SA		19	BRAF,DNMT3A,EPHA7,FAM186A,HERC2,HRAS,KMT2C,NEFH,NF1,NRAS,PABPC1,PAK2,PDE4DIP,PDPR,PRR14,RBFOX2,RGPD3,RHPN2,STAG2
Wilms Tumor			WT_TARGET	ICGC	ICGC	102	US		3	AMER1,MLLT1,TP53
red：TCGA & ICGC & OTHER
cyan：TCGA & ICGC & KIDS
purple：TCGA & OTHERS & KIDS
green：TCGA & ICGC
blue：ICGC & KIDS
orange：TCGA & OTHERS

## Sheet: S2. TCGA & ICGC & OTHERS & KIDS
TCGA			sample_num	ICGC			sample_num	others			sample_num		KIDS			sample_num
BLCA	Bladder Urothelial Carcinoma		411	BLCA_CN	Bladder Cancer		103
				BOCA_UK	Bone Cancer		98						BOCA_DKFZ	Bone Cancer		32
BRCA	Breast invasive carcinoma		985	BRCA_EU	Breast Cancer		569
				BRCA_UK	Breast Cancer		141
COADREAD	Colorectal Cancer		435	COCA_CN	Colorectal Cancer		325
ESCA	Esophageal carcinoma		184	ESAD_UK	Esophageal Adenocarcinoma		423
				ESCA_CN	Esophageal Cancer		332
GBM	Glioblastoma multiforme		390					GBM_MSKCC	Glioblastoma multiforme		493		GBM_DE_K	Glioblastoma		162
HNSC	Head and neck squamous cell carcinoma		405
KIRC	Kidney renal clear cell carcinoma		336	RECA_EU	Renal Cell Cancer		422						WT_TARGET	Wilms Tumor		102
LAML	Acute Myeloid Leukemia		133	LAML_CN	Acute Myeloid Leukemia		79						AML_TARGET	Acute myeloid leukemia		144
				LAML_KR	Acute Myeloid Leukemia		205
LIHC	Liver hepatocellular carcinoma		364	LICA_CN	Liver Cancer		402
				LICA_FR	Liver Cancer		253
				LINC_JP	Liver Cancer _ NCC		394
				LIRI_JP	Liver Cancer _ RIKEN		270
LUAD	Lung adenocarcinoma		561					LUAD_MSKCC	Lung adenocarcinoma		598
								LUAD_ONCOSG	Lung adenocarcinoma		302
LUSC	Lung squamous cell carcinoma		491	LUSC_KR	Lung Cancer		170
				MBL_DE	Medulloblastoma		49						MBL_DE_K	Medulloblastoma		162
													MBL_CA	Pediatric Medulloblastoma		101
OV	Ovarian serous cystadenocarcinoma		436	OV_AU	Ovarian Cancer		115
PAAD	Pancreatic adenocarcinoma		157	PACA_AU	Pancreatic Cancer		411
				PACA_CA	Pancreatic Cancer		338
PRAD	Prostate adenocarcinoma		484	PRAD_CA	Prostate Adenocarcinoma		328
				PRAD_UK	Prostate Adenocarcinoma		193
SKCM	Skin Cutaneous Melanoma		467	SKCA_BR	Skin Adenocarcinoma		100	SKIN_PCAWG	Malignant melanoma		108
STAD	Stomach adenocarcinoma		432	GACA_CN	Gastric Cancer		123
THCA	Thyroid carcinoma		487	THCA_SA	Thyroid Cancer		129
													PA_DE	Pilocytic Astrocytoma		87
													NBL_BROAD	Neuroblastoma		238
													NBL_TARGET	Neuroblastoma		352
													ALL_ST	Acute Lymphoid Leukemia		124
													ALL_TARGET	Acute Lymphoid Leukemia		137
red：TCGA & ICGC & OTHER
cyan：TCGA & ICGC & KIDS
purple：TCGA & OTHERS & KIDS
green：TCGA & ICGC
blue：ICGC & KIDS
orange：TCGA & OTHERS
