# Supplementary material for: Multi-context modeling of driver pathways reveals common and specific mechanisms across 23 cancer types
Source: PLoS Comput Biol. 2025 Aug 6;21(8):e1013349. doi: 10.1371/journal.pcbi.1013349 (PMC12349879; doi:10.1371/journal.pcbi.1013349)
Supplement: S2 Table — (XLSX) [file pcbi.1013349.s006.xlsx]

## Sheet: S0.Genecategory_num & Cohorts_p
Cancer_ID	Cancer_name	all cohort	WGACom_gene	cohort_used	cohort	EntCDP_com	com_com	com_part	pubmed	none	p
ALL	Acute lymphoid Leukemia	2	——
AML#	Acute Myeloid Leukemia	4	√	2	LAML, AML_TARGET	10	7	0	3	0	1.97764e-08
BLCA	Bladder cancer	2	√	2	BLCA, BLCA_CN	10	4	1	1	4	0.000132742
BOCA	Bone cancer	2	——
BRCA	Breast adenocarcinoma	4	√	3	BRCA, BRCA_EU, BRCA_EU	10	2	1	4	3	0.014114
			√	2	BRCA, BRCA_EU	17	4	2	9	2	0.000236471
			√	2	BRCA, BRCA_UK	10	3	0	4	3	0.0050878
COADREAD	Colorectal adenocarcinoma	2	√	2	COADREAD, COCA_CN	12	1	1	5	5	0.292696
ESCA	Esophageal carcinoma	3	√	2	ESCA, ESCA_CN	10	1	0	4	5	0.178928
GBM#	Glioblastoma multiforme	3	√	2	GBM, GBM_MSKCC	10	5	0	2	3	2.92382e-05
			√	2	GBM, GBM_DE	11	4	0	2	5	0.000920792
			√	2	GBM_MSKCC, GBM_DE	10	3	0	2	5	0.00827004
HNSC		1	——
KIRC	Kidney renal clear cell carcinoma	2	√	2	KIRC, RECA_EU	10	1	0	4	5	0.0176056
LIHC	Liver hepatocellular carcinoma	4	√	3	LIHC, LICA_FR, LINC_JP	10	2	2	3	3	0.0116578
			√	2	LIHC, LICA_FR	13	4	0	3	6	0.00025971
			√	2	LIHC, LINC_JP	10	3	2	3	2	0.000604706
			√	2	LICA_FR, LINC_JP	10	2	0	3	5	0.014114
LUAD#	Lung adenocarcinoma	3	√	3	LUAD, LUAD_MSKCC, LUAD_ONCOSG	11	5	0	4	3	0.00012812
			√	2	LUAD, LUAD_MSKCC	16	5	0	4	7	0.000994988
			√	2	LUAD, LUAD_ONCOSG	15	9	0	3	3	5.10408e-09
LUSC	Lung squamous cell carcinoma	2	√	2	LUSC, LUSC_KR	13	1	0	4	8	0.0672182
MBL	Medulloblastoma	3	——
NBL	Neuroblastoma	2	——
OV	Ovarian cancer	2	——
PA	Pilocytic astrocytoma	1	——
PAAD	Pancreatic adenocarcinoma	3	——
PRAD	Prostate adenocarcinoma	3	——
SKCM	Skin Cutaneous Melanoma	3	√	2	SKCM, SKCM_PCAWG	10	2	3	2	3	0.014114
STAD	Stomach adenocarcinoma	2	——
THCA	Thyroid carcinoma	2	√	2	THCA, THCA_SA	10	4	2	1	3	2.42601e-07
WT_TARGET	Wilms tumor	1	——

## Sheet: LAML#
Acute myeloid leukemia
IntOGen_gene
LAML	ACSL3	ASXL1	DNMT3A	ELF4	FAT4	FLT3	GATA2	IDH1	IDH2	KIT	KRAS	LRP1B	LY75-CD302	MTOR	MYC	MYH11	NF1	NKTR	NPM1	PTPN11	RUNX1	SF3B1	TNC	TP53	U2AF1	ZCRB1
AML_TARGET	——
LAML, AML_TARGET
EntCDP_com	TP53	FLT3	KIT	KRAS	PTPN11	RUNX1	GATA2	NRAS	WT1	TET2
IntOGen_com	ACSL3	ASXL1	DNMT3A	ELF4	FAT4	FLT3	GATA2	IDH1	IDH2	KIT	KRAS	LRP1B	LY75-CD302	MTOR	MYC	MYH11	NF1	NKTR	NPM1	PTPN11	RUNX1	SF3B1	TNC	TP53	U2AF1	ZCRB1
p	1.97764e-08

## Sheet: BLCA
Bladder cancer
IntOGen_gene
BLCA	ARID1A	ARID1B	ARID2	ASXL2	ATM	BIRC6	BRCA2	CDH1	CDKN1A	CDKN2A	CREBBP	ELF3	EP300	ERBB2	ERBB3	ERCC2	FAT1	FBXW7	FGFR3	GNA13	GRIN2A	HIST1H3B	HRAS	KDM6A	KLF5	KMT2A	KMT2C	KMT2D	KRAS	NFE2L2	PIK3CA	PIK3CB	PSIP1	PTEN	RAF1	RB1	RHOA	RXRA	SF3B1	STAG2	TP53	TRRAP	TSC1	ZFP36L1
BLCA_CN	ARHGAP5	ARID1A	ATM	BRAF	CDH1	CHD4	CREBBP	EP300	ERBB2	ERCC2	FANCF	FAT1	FGFR1	FGFR3	FLT4	HLA-A	HRAS	HSPG2	KDM6A	KMT2C	KRAS	NCOR1	NF1	NOTCH2	PIK3CA	PPT2	RB1	RXRA	STAG2	TAF15	TP53	WDR45
BRCA, BRCA_CN
EntCDP_com	TP53	FGFR3	HRAS	KRAS	PIK3CB	IDH2	CRTC1	MB21D2	USP44	FGFR2
IntOGen_com	ARID1A	ATM	CDH1	CREBBP	EP300	ERBB2	ERCC2	FAT1	FGFR3	HRAS	KDM6A	KMT2C	KRAS	PIK3CA	RB1	RXRA	STAG2	TP53
p	0.000132742

## Sheet: BRCA
Breast adenocarcinoma
IntOGen_gene
BRCA	ABL2	AKT1	ARID1A	BRCA1	BRCA2	CASP8	CBFB	CDH1	CDKN1B	CREBBP	CTCF	ERBB2	ERBB3	FAT3	FBXW7	FGFR2	FOXA1	GATA3	HIST1H3B	HRAS	KMT2C	KRAS	MAP2K4	MAP3K1	NCOR1	NCOR2	NF1	PIK3CA	PIK3R1	PREX2	PTEN	RB1	RGS7	RUNX1	SF3B1	SMAD4	TBX3	TP53	ZXDB
BRCA_EU	AKT1	ARID1A	ATM	CACNA1D	CBFB	CDH1	CDKN1B	CDKN2A	CUX1	DDX3X	ERBB2	ERBB3	FOXA1	GATA3	KMT2C	MAP2K4	MAP3K1	NCOR1	NF1	NTRK1	PIK3CA	PIK3R1	PREX2	PTEN	PTPRD	RB1	SF3B1	SPEN	TBX3	TP53	ZFHX3
BRCA_UK	AKT1	ARID1A	ARID1B	ASXL1	BAP1	CASP8	CDH1	ERBB4	KMT2C	MAP2K4	MAP3K1	NCOR1	PIK3CA	PTEN	SF3B1	SMARCD1	TP53
BRCA, BRCA_EU, BRCA_UK
EntCDP_com	TP53	PIK3CA	GATA3	SEPT9	H3F3A	CARS	GTF2I	TAF15	FAM46C	HIST1H4I
IntOGen_com	AKT1	ARID1A	CDH1	KMT2C	MAP2K4	MAP3K1	NCOR1	PIK3CA	PTEN	SF3B1	TP53
p	0.014114
BRCA, BRCA_UK
EntCDP_com	TP53	PIK3CA	CDH1	MAP3K1	GATA3	CDKN1B	CDKN1A	GNAI2	MYCN	RECQL4	SEPT9	SIX1	CDK4	IDH2	USP44	CYSLTR2	SLC45A3
IntOGen_com	AKT1	ARID1A	CASP8	CDH1	KMT2C	MAP2K4	MAP3K1	NCOR1	PIK3CA	PTEN	SF3B1	TP53
p	0.000236471
BRCA, BRCA_EU
EntCDP_com	TP53	PIK3CA	GATA3	SEPT9	H3F3A	CARS	GTF2I	TAF15	HIST1H4I	FAM46C
IntOGen_com	AKT1	ARID1A	CBFB	CDH1	CDKN1B	ERBB2	ERBB3	FOXA1	GATA3	KMT2C	MAP2K4	MAP3K1	NCOR1	NF1	PIK3CA	PIK3R1	PREX2	PTEN	RB1	SF3B1	TBX3	TP53
p	0.0050878

## Sheet: COADREAD
Colorectal adenocarcinoma
IntOGen_gene
COADREAD	ACVR2A	AMER1	APC	BCL9L	BIRC6	BRAF	CARD11	DICER1	FANCD2	FAT3	FAT4	FBXW7	GRIN2A	KMT2C	KRAS	LATS1	LRP1B	NBEA	NCOR2	PARP4	PIK3CA	PPP2R1A	PTEN	SIRPA	SMAD4	SOX9	TCF7L2	TP53	USP6	WNK2
COCA_CN	ACVR2A	AMER1	APC	ARID1A	ARID1B	ATM	BCL9	BCL9L	BCOR	BRAF	CTNNB1	DUSP16	EP300	EPHA3	ERBB2	ERBB3	FAT4	FBXW7	GNAS	KMT2C	KRAS	LRP1B	MAP2K4	MAP3K1	MTCP1	MTOR	MYH9	NIN	NRAS	PCBP1	PIK3CA	PTEN	PTPN11	RBM10	RNF43	RNF6	SMAD2	SMAD3	SMAD4	SMARCA4	SOX9	TBX3	TCF7L2	TGIF1	TP53
COADREAD, COCA_CN
EntCDP_com	TP53	PPP2R1A	HLA-A	IRAK1	H3F3A	RARA	H3F3A	ZNF165	HIST1H4I	GTF2I	CEBPA	POU2F2
IntOGen_com	ACVR2A	AMER1	APC	BCL9L	BRAF	FAT4	FBXW7	KMT2C	KRAS	LRP1B	PIK3CA	PTEN	SMAD4	SOX9	TCF7L2	TP53
p	0.292696

## Sheet: ESCA
Esophageal cancer
IntOGen_gene
ESCA	ARID1A	ASXL1	ATM	BIRC6	CDH11	CDKN2A	EML4	EP300	EPHA3	ERBB2	FAT3	FBXW7	GNAS	HLA-B	KDM6A	KMT2A	KMT2D	NFE2L2	NOTCH1	NSD1	PIK3CA	PREX2	PTCH1	PTEN	PTPRD	RB1	SMAD4	SMARCA4	TGFBR2	TP53	TRRAP
ESCA_CN	BAP1	CDKN2A	CREBBP	EP300	ERBB2	FAT1	FBXW7	HIST1H3B	KDM6A	KMT2C	KMT2D	MSN	NCOR2	NOTCH1	NOTCH2	PBRM1	PIK3CA	PTEN	RB1	RNF213	SETD1B	TP53	WT1
ESCA,ESCA_CN
EntCDP_com	TP53	BIRC3	IDH2	PHF6	SOX9	ELF4	GNAI2	PSIP1	RASA2	BRD7
IntOGen_com	CDKN2A	EP300	ERBB2	FBXW7	KDM6A	KMT2D	NOTCH1	PIK3CA	PTEN	RB1	TP53
p	0.178928

## Sheet: GBM#
Glioblastoma multiforme
IntOGen_gene
GBM	ATRX	AXIN1	BCL11B	BCOR	BRAF	CACNA1D	CDKN2A	DCAF12L2	EGFR	FAT4	FGFR4	IDH1	LRP1B	LZTR1	MAP3K1	NF1	NRAS	PIK3CA	PIK3CB	PIK3R1	PTEN	PTPN11	RB1	STAG2	TET1	TP53
GBM_MSKCC	——
GBM_DE	——
GBM, GBM_MSKCC
EntCDP_com	IDH1	PIK3CA	PIK3R1	PTEN	BRAF	H3F3A	SGK1	LPAR4	ZNF208	NUP214
IntOGen_com	ATRX	AXIN1	BCL11B	BCOR	BRAF	CACNA1D	CDKN2A	DCAF12L2	EGFR	FAT4	FGFR4	IDH1	LRP1B	LZTR1	MAP3K1	NF1	NRAS	PIK3CA	PIK3CB	PIK3R1	PTEN	PTPN11	RB1	STAG2	TET1	TP53
p	2.92382e-05
GBM, GBM_DE
EntCDP_com	IDH1	LRP1B	PIK3CA	PTEN	CASP8	H3F3A	LPAR4	MAP2K7	PTMA	ZFP36L1	KLHL6
IntOGen_com	ATRX	AXIN1	BCL11B	BCOR	BRAF	CACNA1D	CDKN2A	DCAF12L2	EGFR	FAT4	FGFR4	IDH1	LRP1B	LZTR1	MAP3K1	NF1	NRAS	PIK3CA	PIK3CB	PIK3R1	PTEN	PTPN11	RB1	STAG2	TET1	TP53
p	0.000920792

## Sheet: KIRC
Kidney renal clear cell carcinoma
IntOGen_gene
KIRC	ARID1A	ASXL1	ATG7	ATM	BAP1	KDM5C	MAX	MTOR	NF1	NF2	PBRM1	PIK3CA	PTEN	RANBP2	RAP1GDS1	SETBP1	SETD2	SF3B1	SPEN	STAG2	TP53	VHL
RECA_EU	VHL
KIRC, RECA_EU
EntCDP_com	VHL	CDKN1A	CTNNB1	NPRL2	CARS	BCORL1	RPS3A	SET	BCL2L12	WNK4
IntOGen_com	VHL
p	0.0176056

## Sheet: LIHC
Liver hepatocellular carcinoma
IntOGen_gene
LIHC	ACVR2A	ARID1A	ARID1B	ARID2	ATM	AXIN1	BAP1	BRD7	CACNA1D	CDH11	CDKN1A	CDKN2A	CTNNB1	DHX9	GMPS	GNAS	HNF1A	IDH1	KEAP1	KMT2D	KRAS	NBEA	NF2	NFE2L2	NRAS	PIK3CA	RB1	RPS6KA3	SMARCA4	TP53	TSC2
LICA_FR	ACVR2A	ALB	ARID1A	ARID1B	ARID2	ATM	AXIN1	BAP1	CAMTA1	CDKN1A	CDKN2A	CLTC	CTNNB1	FLT4	HNF1A	KMT2D	MEN1	NBEA	NFE2L2	PIK3CA	POT1	RPL22	RPS6KA3	TP53	TSC1	XPC
LINC_JP	ACVR2A	ARID1A	ARID2	AXIN1	BIRC6	CDKN2A	CTNNB1	DNMT3A	FAT4	IL7R	MTOR	NF1	NFE2L2	PIK3CA	RPS6KA3	TET1	TP53	TSC1	TSC2
LIHC, LICA_FR, LINC_JP
EntCDP_com	TP53	CTNNB1	BAP1	CDKN1A	HIST1H3B	RPS3A	KLF5	PCBP1	TAF15	H3F3A
IntOGen_com	ACVR2A	ARID1A	ARID2	AXIN1	CDKN2A	CTNNB1	NFE2L2	PIK3CA	RPS6KA3	TP53
p	0.0116578
LIHC,LICA_FR
EntCDP_com	TP53	CTNNB1	BAP1	CDKN1A	KLF5	PTPN6	MYCN	BCL10	SMARCD1	TAF15	DCAF12L2	HIST1H3B	ZXDB
IntOGen_com	ACVR2A	ARID1A	ARID1B	ARID2	ATM	AXIN1	BAP1	CDKN1A	CDKN2A	CTNNB1	KMT2D	NBEA	NFE2L2	PIK3CA	RPS6KA3	TP53
p	0.00025971
LIHC, LINC_JP
EntCDP_com	TP53	AXIN1	CTNNB1	BAP1	CDKN1A	HIST1H3B	SOCS1	PCBP1	TAF15	FOXL2
IntOGen_com	ACVR2A	ARID1A	ARID2	AXIN1	CDKN2A	CTNNB1	NFE2L2	PIK3CA	RPS6KA3	TP53	TSC2
p	0.000604706
LICA_FR, LINC_JP
EntCDP_com	TP53	CTNNB1	CEBPA	CYLD	IRAK1	PCBP1	RPS3A	SOX21	CARS	ZXDB
IntOGen_com	ACVR2A	ARID1A	ARID2	AXIN1	CDKN2A	CTNNB1	NFE2L2	PIK3CA	RPS6KA3	TP53	TSC1
p	0.014114

## Sheet: LUAD#
Lung adenocarcinoma
IntOGen_gene
LUAD	ARID1A	ARID2	ATF7IP	ATM	BRAF	BTK	CDKN2A	CIC	CMTR2	CTNNB1	EGFR	EZH2	FLT4	KDR	KEAP1	KRAS	MAP2K1	MB21D2	MGA	NF1	NRAS	PIK3CA	RB1	RBM10	RET	RGS7	SETD2	SMARCA4	STK11	TP53	U2AF1
LUAD_MSKCC	——
LUAD_ONCOSG	——
LUAD, LUAD_MSKCC, LUAD_ONCOSG
EntCDP_com	KRAS	EGFR	BRAF	NF1	MET	ERBB2	MAP2K1	LRP1B	BCLAF1	WNK4	NEFH
IntOGen_com	ARID1A	ARID2	ATF7IP	ATM	BRAF	BTK	CDKN2A	CIC	CMTR2	CTNNB1	EGFR	EZH2	FLT4	KDR	KEAP1	KRAS	MAP2K1	MB21D2	MGA	NF1	NRAS	PIK3CA	RB1	RBM10	RET	RGS7	SETD2	SMARCA4	STK11	TP53	U2AF1
p	0.00012812
LUAD, LUAD_MSKCC
EntCDP_com	TP53	EGFR	KRAS	BRAF	NF1	ERBB2	MET	LRP1B	SMARCA1	CAMTA1	CHD2	WNK4	EIF3E	NEFH	KAT6A	RNF213
IntOGen_com	ARID1A	ARID2	ATF7IP	ATM	BRAF	BTK	CDKN2A	CIC	CMTR2	CTNNB1	EGFR	EZH2	FLT4	KDR	KEAP1	KRAS	MAP2K1	MB21D2	MGA	NF1	NRAS	PIK3CA	RB1	RBM10	RET	RGS7	SETD2	SMARCA4	STK11	TP53	U2AF1
p	0.000994988
LUAD, LUAD_ONCOSG
EntCDP_com	BRAF	EGFR	KRAS	NF1	MAP2K1	CDKN2A	SMARCA4	TP53	RBM10	ERBB2	EPS15	MET	SIN3A	ZNF626	NEFH
IntOGen_com	ARID1A	ARID2	ATF7IP	ATM	BRAF	BTK	CDKN2A	CIC	CMTR2	CTNNB1	EGFR	EZH2	FLT4	KDR	KEAP1	KRAS	MAP2K1	MB21D2	MGA	NF1	NRAS	PIK3CA	RB1	RBM10	RET	RGS7	SETD2	SMARCA4	STK11	TP53	U2AF1
p	5.10408e-09

[truncated: 3 more sheets: LUSC, SKCM, THCA]
