# Supplementary material for: Multi-context modeling of driver pathways reveals common and specific mechanisms across 23 cancer types
Source: PLoS Comput Biol. 2025 Aug 6;21(8):e1013349. doi: 10.1371/journal.pcbi.1013349 (PMC12349879; doi:10.1371/journal.pcbi.1013349)
Supplement: S3 Table — (XLSX) [file pcbi.1013349.s007.xlsx]

## Sheet: S0.Genecategory_num & Cohorts_p
Cancer_ID	Cancer_name	all cohort	ModSpe_gene	cohort_used	cohort	Mod_spe	spe_spe	p
ALL	Acute lymphoid Leukemia	2	——
AML#	Acute Myeloid Leukemia	4	√	3	LAML / LAML_CN,LAML_KR	10	5	7.21289e-06
			√	2	LAML / LAML_CN	10	7	1.45218e-08
			√	2	LAML / LAML_KR	10	3	0.0044358
			√	2	LAML / AML_TARGET	16	9	1.84839e-09
BLCA	Bladder cancer	2	√	2	BLCA / BLCA_CN	12	2	0.100317
			√	2	BLCA_CN / BLCA	10	1	0.222438
BOCA	Bone cancer	2	√	2	BOCA_UK / BOCA_DKFZ	10	2	0.00403601
BRCA	Breast adenocarcinoma	4	√	3	BRCA / BRCA_EU,BRCA_UK	10	2	0.029369
			√	2	BRCA / BRCA_UK	12	3	0.0158432
COADREAD	Colorectal adenocarcinoma	2	√	2	COADREAD / COCA_CN	15	0	——
ESCA	Esophageal carcinoma	3	√	3	ESCA / ESAD_UK, ESCA_CN	10	0	——
			√	3	ESCA_CN / ESCA, ESAD_UK	8	0	——
			√	2	ESCA / ESAD_UK	10	0	——
			√	2	ESCA / ESCA_CN	10	3	0.00383825
			√	2	ESCA_CN / ESCA	14	0	——
			√	2	ESCA_CN / ESAD_UK	16	1	0.406842
GBM#	Glioblastoma multiforme	3	√	2	GBM / GBM_MSKCC	12	4	0.00133806
HNSC	Head and neck squamous cell carcinoma	1	——
KIRC	Kidney renal clear cell carcinoma	2	√	2	KIR / RECA_EU	5	2	0.0121864
			√	2	RECA_EU / KIRC	2	0	——
LIHC	Liver hepatocellular carcinoma	4	√	4	LIHC / LICA_CN, LICA_FR, LINC_JP	21	1	0.341745
			√	4	LINC_JP / LIHC, LICA_CN, LICA_FR	10	0	——
			√	3	LINC_JP / LIHC, LICA_FR	14	0	——
			√	3	LINC_JP / LIHC, LICA_CN	11	0	——
			√	3	LINC_JP / LICA_CN, LICA_FR	11	0	——
			√	2	LIHC / LICA_CN	11	1	0.380734
			√	2	LIHC / LICA_FR	10	0	——
			√	2	LIHC / LINC_JP	10	0	——
			√	2	LINC_JP / LIHC	5	0	——
			√	2	LINC_JP / LICA_CN	12	0	——
			√	2	LINC_JP / LICA_FR	16	0	——
LUAD#	Lung adenocarcinoma	3	√	3	LUAD / LUAD_MSKCC, LUAD_ONCOSG	13	2	0.154662
			√	2	LUAD, LUAD_MSKCC	9	0	——
			√	2	LUAD, LUAD_ONCOSG	11	1	0.463677
LUSC	Lung squamous cell carcinoma	2	√	2	LUSC / LUSC_KR	23	3	0.124112
			√	2	LUSC_KR / LUSC	15	0	——
MBL	Medulloblastoma	3	——
NBL	Neuroblastoma	2	——
OV	Ovarian cancer	2	——
PA	Pilocytic astrocytoma	1	——
PAAD	Pancreatic adenocarcinoma	3	√	3	PACA_AU / PAAD, PACA_CA	10	0	——
			√	2	PACA_AU / PAAD	10	0	——
			√	2	PACA_AU / PAAD	9	1	0.382395
PRAD	Prostate adenocarcinoma	3	√	3	PRAD / PRAD_CA, PRAD_UK	11	1	0.226619
			√	3	PRAD_UK / PRAD, PRAD_CA	27	1	0.324363
			√	2	PRAD_CA / PRAD_UK	10	0	——
			√	2	PRAD_UK / PRAD_CA	20	1	0.552398
SKCM	Skin Cutaneous Melanoma	3	√	2	SKCM / SKCA_BR	14	3	0.0602164
			√	2	SKCM / SKCM_PCAWG	10	1	0.399311
			√	2	SKCM_PCAWG / SKCA_BR	11	1	0.271778
STAD	Stomach adenocarcinoma	2	√	2	STAD / GACA_CN	13	4	0.00416237
THCA	Thyroid carcinoma	2	——
WT_TARGET	Wilms tumor	1	——

## Sheet: AML#
Acute myeloid leukemia
IntOGen_gene
LAML	ACSL3	ASXL1	DNMT3A	ELF4	FAT4	FLT3	GATA2	IDH1	IDH2	KIT	KRAS	LRP1B	LY75-CD302	MTOR	MYC	MYH11	NF1	NKTR	NPM1	PTPN11	RUNX1	SF3B1	TNC	TP53	U2AF1	ZCRB1
LAML_CN	ASXL1	JAK2
LAML_KR	CEBPA	CR1	CTCF	DNMT3A	EZH2	FGD5	FLT3	GATA2	HLA-A	IDH1	IDH2	MAML2	NRAS	RAD21	SIRPA	TET2	USP6
AML_TARGET	——
LAML / LAML_CN,LAML_KR
Mod_spe	TP53	NPM1	RUNX1	KIT	KRAS	JAK3	EHD2	TET1	ARHGAP35	ETV6
IntOGen_spe	ACSL3	ELF4	FAT4	KIT	KRAS	LRP1B	LY75-CD302	MTOR	MYC	MYH11	NF1	NKTR	NPM1	PTPN11	RUNX1	SF3B1	TNC	TP53	U2AF1	ZCRB1
p	7.21289e-06
LAML / LAML_CN
Mod_spe	TP53	NPM1	RUNX1	KIT	FLT3	KRAS	GATA2	ARHGAP35	SMC1A	WT1
IntOGen_spe	ACSL3	DNMT3A	ELF4	FAT4	FLT3	GATA2	IDH1	IDH2	KIT	KRAS	LRP1B	LY75-CD302	MTOR	MYC	MYH11	NF1	NKTR	NPM1	PTPN11	RUNX1	SF3B1	TNC	TP53	U2AF1	ZCRB1
p	1.45218e-08
LAML / LAML_KR
Mod_spe	TP53	ASXL1	NPM1	ARHGAP35	CBFB	SRSF2	H3F3A	MED12	BCORL1	QKI
IntOGen_spe	ACSL3	ASXL1	ELF4	FAT4	KIT	KRAS	LRP1B	LY75-CD302	MTOR	MYC	MYH11	NF1	NKTR	NPM1	PTPN11	RUNX1	SF3B1	TNC	TP53	U2AF1	ZCRB1
p	0.0044358
LAML / AML_TARGET
Mod_spe	TP53	FLT3	KIT	KRAS	PTPN11	RUNX1	GATA2	ASXL1	NPM1	TET2	NPM1	ARHGAP35	WT1	NRAS	SUZ12	BRCA2
IntOGen_spe	ACSL3	ASXL1	DNMT3A	ELF4	FAT4	FLT3	GATA2	IDH1	IDH2	KIT	KRAS	LRP1B	LY75-CD302	MTOR	MYC	MYH11	NF1	NKTR	NPM1	PTPN11	RUNX1	SF3B1	TNC	TP53	U2AF1	ZCRB1
p	1.84839e-09

## Sheet: BLCA
Bladder cancer
IntOGen_gene
BLCA	ARID1A	ARID1B	ARID2	ASXL2	ATM	BIRC6	BRCA2	CDH1	CDKN1A	CDKN2A	CREBBP	ELF3	EP300	ERBB2	ERBB3	ERCC2	FAT1	FBXW7	FGFR3	GNA13	GRIN2A	HIST1H3B	HRAS	KDM6A	KLF5	KMT2A	KMT2C	KMT2D	KRAS	NFE2L2	PIK3CA	PIK3CB	PSIP1	PTEN	RAF1	RB1	RHOA	RXRA	SF3B1	STAG2	TP53	TRRAP	TSC1	ZFP36L1
BLCA_CN	ARHGAP5	ARID1A	ATM	BRAF	CDH1	CHD4	CREBBP	EP300	ERBB2	ERCC2	FANCF	FAT1	FGFR1	FGFR3	FLT4	HLA-A	HRAS	HSPG2	KDM6A	KMT2C	KRAS	NCOR1	NF1	NOTCH2	PIK3CA	PPT2	RB1	RXRA	STAG2	TAF15	TP53	WDR45
BLCA / BLCA_CN
Mod_spe	CDKN1A	KMT2D	PABPC1	IRS4	TRIM49C	HOXC13	ZNF93	SMARCD1	IRAK1	CBL	KDM6A	RB1
IntOGen_spe	ARID1B	ARID2	ASXL2	BIRC6	BRCA2	CDKN1A	CDKN2A	ELF3	ERBB3	FBXW7	GNA13	GRIN2A	HIST1H3B	KLF5	KMT2A	KMT2D	NFE2L2	PIK3CB	PSIP1	PTEN	RAF1	RHOA	SF3B1	TRRAP	TSC1	ZFP36L1
p	0.100317
BLCA_CN / BLCA
Mod_spe	HLA-A	ARAF	BCL6	ESRRA	HLA-B	NTRK1	P2RY8	PTMA	RBFOX2	RGL3
IntOGen_spe	ARHGAP5	BRAF	CHD4	FANCF	FGFR1	FLT4	HLA-A	HSPG2	NCOR1	NF1	NOTCH2	PPT2	TAF15	WDR45
p	0.222438

## Sheet: BRCA
Breast adenocarcinoma
IntOGen_gene
BRCA	ABL2	AKT1	ARID1A	BRCA1	BRCA2	CASP8	CBFB	CDH1	CDKN1B	CREBBP	CTCF	ERBB2	ERBB3	FAT3	FBXW7	FGFR2	FOXA1	GATA3	HIST1H3B	HRAS	KMT2C	KRAS	MAP2K4	MAP3K1	NCOR1	NCOR2	NF1	PIK3CA	PIK3R1	PREX2	PTEN	RB1	RGS7	RUNX1	SF3B1	SMAD4	TBX3	TP53	ZXDB
BRCA_EU	AKT1	ARID1A	ATM	CACNA1D	CBFB	CDH1	CDKN1B	CDKN2A	CUX1	DDX3X	ERBB2	ERBB3	FOXA1	GATA3	KMT2C	MAP2K4	MAP3K1	NCOR1	NF1	NTRK1	PIK3CA	PIK3R1	PREX2	PTEN	PTPRD	RB1	SF3B1	SPEN	TBX3	TP53	ZFHX3
BRCA_UK	AKT1	ARID1A	ARID1B	ASXL1	BAP1	CASP8	CDH1	ERBB4	KMT2C	MAP2K4	MAP3K1	NCOR1	PIK3CA	PTEN	SF3B1	SMARCD1	TP53
BRCA / BRCA_EU,BRCA_UK
Mod_spe	BRCA1	HIST1H3B	CDH1	PIK3R1	MAP3K1	JAK3	CDKN1B	PRDM1	KMT2D	MAP2K4
IntOGen_spe	ABL2	BRCA1	BRCA2	CREBBP	CTCF	FAT3	FBXW7	FGFR2	HIST1H3B	HRAS	KRAS	NCOR2	RGS7	RUNX1	SMAD4	ZXDB
p	0.029369
BRCA / BRCA_UK
Mod_spe	BRCA2	PIK3R1	RB1	AKT1	KMT2D	MAP3K1	NCOR1	ATM	MLLT3	MAP2K4	AFF3	CTCF
IntOGen_spe	ABL2	BRCA1	BRCA2	CBFB	CDKN1B	CREBBP	CTCF	ERBB2	ERBB3	FAT3	FBXW7	FGFR2	FOXA1	GATA3	HIST1H3B	HRAS	KRAS	NCOR2	NF1	PIK3R1	PREX2	RB1	RGS7	RUNX1	SMAD4	TBX3	ZXDB
p	0.0158432

## Sheet: BOCA#
Bone cancer
IntOGen_gene
BOCA_UK	CDKN2A	IDH1	IDH2	LRP1B	PTCH1	TP53
BOCA_DKFZ	——
BOCA_UK / BOCA_DKFZ
Mod_spe	IDH1	IDH2	RBFOX1	PDCD1LG2	IRS4	HOXC13	LZTR1	DIS3	RPS3A	POLQ
IntOGen_spe	CDKN2A	IDH1	IDH2	LRP1B	PTCH1	TP53
p	0.00403601

## Sheet: COADREAD
Colorectal adenocarcinoma
IntOGen_gene
COADREAD	ACVR2A	AMER1	APC	BCL9L	BIRC6	BRAF	CARD11	DICER1	FANCD2	FAT3	FAT4	FBXW7	GRIN2A	KMT2C	KRAS	LATS1	LRP1B	NBEA	NCOR2	PARP4	PIK3CA	PPP2R1A	PTEN	SIRPA	SMAD4	SOX9	TCF7L2	TP53	USP6	WNK2
COCA_CN	ACVR2A	AMER1	APC	ARID1A	ARID1B	ATM	BCL9	BCL9L	BCOR	BRAF	CTNNB1	DUSP16	EP300	EPHA3	ERBB2	ERBB3	FAT4	FBXW7	GNAS	KMT2C	KRAS	LRP1B	MAP2K4	MAP3K1	MTCP1	MTOR	MYH9	NIN	NRAS	PCBP1	PIK3CA	PTEN	PTPN11	RBM10	RNF43	RNF6	SMAD2	SMAD3	SMAD4	SMARCA4	SOX9	TBX3	TCF7L2	TGIF1	TP53
COADREAD / COCA_CN
Mod_spe	AJUBA	APC	BMPR1A	DAXX	DGCR8	NSD2	SH2B3	TFAP4	CCND3	CDKN1A	APC	RNF43	NSD2	EXT2	ATG7
IntOGen_spe	BIRC6	CARD11	DICER1	FANCD2	FAT3	GRIN2A	LATS1	NBEA	NCOR2	PARP4	PPP2R1A	SIRPA	USP6	WNK2
p	——

## Sheet: ESCA
Esophageal cancer
IntOGen_gene
ESCA	ARID1A	ASXL1	ATM	BIRC6	CDH11	CDKN2A	EML4	EP300	EPHA3	ERBB2	FAT3	FBXW7	GNAS	HLA-B	KDM6A	KMT2A	KMT2D	NFE2L2	NOTCH1	NSD1	PIK3CA	PREX2	PTCH1	PTEN	PTPRD	RB1	SMAD4	SMARCA4	TGFBR2	TP53	TRRAP
ESAD_UK	ABCB1	ABI1	APC	ARID1A	ARID2	CDKN2A	FAT3	FAT4	FBXW7	HOXD13	KRAS	LRP1B	NBEA	PIK3CA	PREX2	PTPRT	RB1	RNF43	SMAD4	SMARCA4	TP53	ZNF521
ESCA_CN	BAP1	CDKN2A	CREBBP	EP300	ERBB2	FAT1	FBXW7	HIST1H3B	KDM6A	KMT2C	KMT2D	MSN	NCOR2	NOTCH1	NOTCH2	PBRM1	PIK3CA	PTEN	RB1	RNF213	SETD1B	TP53	WT1
ESCA / ESAD_UK, ESCA_CN
Mod_spe	TP53	ZBTB20	FHIT	RBFOX1	EBF1	SFMBT2	AFF3	RUNX1
IntOGen_spe	ASXL1	ATM	BIRC6	CDH11	EML4	EPHA3	GNAS	HLA-B	KMT2A	NFE2L2	NSD1	PTCH1	PTPRD	TGFBR2	TRRAP
p	——
ESCA_CN / ESCA, ESAD_UK
Mod_spe	TP53	EIF3E	FHIT	LPP	NTRK3	RUNX1	SOHLH2	ALK	ESR1
IntOGen_spe	BAP1	CREBBP	FAT1	HIST1H3B	KMT2C	MSN	NCOR2	NOTCH2	PBRM1	RNF213	SETD1B	WT1
p	——
ESCA / ESAD_UK
Mod_spe	TP53	FHIT	RBFOX1	ZBTB20	ZNF521	AFF3	ALK	EBF1	RUNX1	SFMBT2
IntOGen_spe	ASXL1	ATM	BIRC6	CDH11	EML4	EP300	EPHA3	ERBB2	GNAS	HLA-B	KDM6A	KMT2A	KMT2D	NFE2L2	NOTCH1	NSD1	PTCH1	PTEN	PTPRD	TGFBR2	TRRAP
p	——
ESCA / ESCA_CN
Mod_spe	GNAS	NFE2L2	SMAD4	KLHL6	BMPR1A	DCAF12L2	APC	MAP3K1	CCND2	SET
IntOGen_spe	ARID1A	ASXL1	ATM	BIRC6	CDH11	EML4	EPHA3	FAT3	GNAS	HLA-B	KMT2A	NFE2L2	NSD1	PREX2	PTCH1	PTPRD	SMAD4	SMARCA4	TGFBR2	TRRAP
p	0.00383825
ESCA_CN / ESCA
Mod_spe	FN1	NOTCH1	PDE4DIP	PTPRB	SP140	NEFH	NFKBIE	STAT6	EBF1	HTRA2	NRG1	PIK3R1	SRGAP3	ARID1A
IntOGen_spe	BAP1	CREBBP	FAT1	HIST1H3B	KMT2C	MSN	NCOR2	NOTCH2	PBRM1	RNF213	SETD1B	WT1
p	——
ESCA_CN / ESAD_UK
Mod_spe	KDM6A	ALK	EIF3E	ESR1	FHIT	LPP	NTRK3	RUNX1	SOHLH2	TP53	ZNF521	FANCD2	FAT1	MYH11	HERC2	ZNF814
IntOGen_spe	BAP1	CREBBP	EP300	ERBB2	FAT1	HIST1H3B	KDM6A	KMT2C	KMT2D	MSN	NCOR2	NOTCH1	NOTCH2	PBRM1	PTEN	RNF213	SETD1B	WT1
p	0.406842

## Sheet: GBM#
Glioblastoma multiforme
IntOGen_gene
GBM	ATRX	AXIN1	BCL11B	BCOR	BRAF	CACNA1D	CDKN2A	DCAF12L2	EGFR	FAT4	FGFR4	IDH1	LRP1B	LZTR1	MAP3K1	NF1	NRAS	PIK3CA	PIK3CB	PIK3R1	PTEN	PTPN11	RB1	STAG2	TET1	TP53
GBM_MSKCC	——
GBM / GBM_MSKCC
Mod_spe	TP53	CDKN2A	EGFR	FGFR4	DIS3	IRAK1	KDM3B	KEL	WAS	SOX21	KMT2B	EIF1AX
IntOGen_spe	ATRX	AXIN1	BCL11B	BCOR	BRAF	CACNA1D	CDKN2A	DCAF12L2	EGFR	FAT4	FGFR4	IDH1	LRP1B	LZTR1	MAP3K1	NF1	NRAS	PIK3CA	PIK3CB	PIK3R1	PTEN	PTPN11	RB1	STAG2	TET1	TP53
p	0.00133806

## Sheet: KIRC
Kidney renal clear cell carcinoma
IntOGen_gene
KIRC	ARID1A	ASXL1	ATG7	ATM	BAP1	KDM5C	MAX	MTOR	NF1	NF2	PBRM1	PIK3CA	PTEN	RANBP2	RAP1GDS1	SETBP1	SETD2	SF3B1	SPEN	STAG2	TP53	VHL
RECA_EU	VHL
KIRC / RECA_EU
Mod_spe	PBRM1	SPEN	PRRX1	POLE	FAT4
IntOGen_spe	ARID1A	ASXL1	ATG7	ATM	BAP1	KDM5C	MAX	MTOR	NF1	NF2	PBRM1	PIK3CA	PTEN	RANBP2	RAP1GDS1	SETBP1	SETD2	SF3B1	SPEN	STAG2	TP53
p	0.0121864
RECA_EU / KIRC
Mod_spe	SOX21	CTNNB1
IntOGen_spe	——
p	——

## Sheet: LIHC
Liver hepatocellular carcinoma
IntOGen_gene
LIHC	ACVR2A	ARID1A	ARID1B	ARID2	ATM	AXIN1	BAP1	BRD7	CACNA1D	CDH11	CDKN1A	CDKN2A	CTNNB1	DHX9	GMPS	GNAS	HNF1A	IDH1	KEAP1	KMT2D	KRAS	NBEA	NF2	NFE2L2	NRAS	PIK3CA	RB1	RPS6KA3	SMARCA4	TP53	TSC2
LICA_FR	ACVR2A	ALB	ARID1A	ARID1B	ARID2	ATM	AXIN1	BAP1	CAMTA1	CDKN1A	CDKN2A	CLTC	CTNNB1	FLT4	HNF1A	KMT2D	MEN1	NBEA	NFE2L2	PIK3CA	POT1	RPL22	RPS6KA3	TP53	TSC1	XPC
LINC_JP	ACVR2A	ARID1A	ARID2	AXIN1	BIRC6	CDKN2A	CTNNB1	DNMT3A	FAT4	IL7R	MTOR	NF1	NFE2L2	PIK3CA	RPS6KA3	TET1	TP53	TSC1	TSC2
LIHC / LICA_CN, LICA_FR, LINC_JP
Mod_spe	NRAS	APC	BAP1	BRD4	CCDC6	CCND2	FGD5	IRS4	MLLT1	TP53	TRIM49C	ARID1A	CTNNB1	KEL	CDKN1B	DCSTAMP	CDKN1A	DCAF12L2	PRF1	TAF1	HIST1H3B
IntOGen_spe	BRD7	CDH11	DHX9	GMPS	GNAS	IDH1	KEAP1	KRAS	NF2	NRAS	SMARCA4
p	0.341745
LINC_JP / LIHC, LICA_CN, LICA_FR
Mod_spe	AR	CTNNB1	TOP2A	NEFH	CDKN1A	NPRL2	DNAJB1	RBM38	LTB	UBE2A
IntOGen_spe	BIRC6	DNMT3A	FAT4	IL7R	MTOR	NF1	TET1
p	——
LINC_JP / LIHC, LICA_FR
Mod_spe	ALB	COL1A1	NEFH	RGL3	HOXD13	TFG	CXCR4	DCAF12L2	PPM1D	SOX17	HLA-A	PRR14	SMARCB1	FOXD4L1
IntOGen_spe	BIRC6	DNMT3A	FAT4	IL7R	MTOR	NF1	TET1
p	——
LINC_JP / LIHC, LICA_CN
Mod_spe	AR	CTNNB1	TOP2A	NEFH	CDKN1A	NPRL2	DNAJB1	RBM38	LTB	UBE2A	FLCN
IntOGen_spe	BIRC6	DNMT3A	FAT4	IL7R	MTOR	NF1	TET1	TSC1
p	——
LINC_JP / LICA_CN, LICA_FR
Mod_spe	AR	CTNNB1	TOP2A	NEFH	CDKN1A	NPRL2	DNAJB1	RBM38	LTB	UBE2A	FLCN
IntOGen_spe	BIRC6	DNMT3A	FAT4	IL7R	MTOR	NF1	TET1	TSC2
p	——
LIHC / LICA_CN
Mod_spe	BAP1	AXIN1	CTNNB1	RECQL4	RELA	SH2B3	NFKB2	PCBP1	ZXDB	DCAF12L2	TP53
IntOGen_spe	ACVR2A	ARID1B	ARID2	ATM	BAP1	BRD7	CDH11	CDKN1A	DHX9	GMPS	GNAS	HNF1A	IDH1	KEAP1	KMT2D	KRAS	NBEA	NF2	NFE2L2	NRAS	PIK3CA	RPS6KA3	SMARCA4	TSC2
p	0.380734
LIHC / LICA_FR
Mod_spe	ALB	BIRC6	EBF1	LRP1B	NBEA	PTPRT	RASA1	RUNX1	KDR	RGS7
IntOGen_spe	BRD7	CACNA1D	CDH11	DHX9	GMPS	GNAS	IDH1	KEAP1	KRAS	NF2	NRAS	RB1	SMARCA4	TSC2
p	——
LIHC / LINC_JP
Mod_spe	BRD4	CCDC6	CPEB3	CR1	FGD5	IL6ST	JAK1	MLLT3	TET2	TRIM49C
IntOGen_spe	ARID1B	ATM	BAP1	BRD7	CACNA1D	CDH11	CDKN1A	DHX9	GMPS	GNAS	HNF1A	IDH1	KEAP1	KMT2D	KRAS	NBEA	NF2	NRAS	RB1	SMARCA4
p	——
LINC_JP / LIHC
Mod_spe	ALB	COL1A1	HLA-A	NEFH	PRR14
IntOGen_spe	BIRC6	DNMT3A	FAT4	IL7R	MTOR	NF1	TET1	TSC1
p	——
LINC_JP / LICA_CN
Mod_spe	CDKN1A	CTNNB1	DNAJB1	FOXA2	KLF4	LTB	NEFH	NPRL2	RBM38	TOP2A	DNAJB1	FLCN
IntOGen_spe	ACVR2A	ARID2	BIRC6	DNMT3A	FAT4	IL7R	MTOR	NF1	NFE2L2	PIK3CA	RPS6KA3	TET1	TSC1	TSC2
p	——
LINC_JP / LICA_FR
Mod_spe	ALB	DCAF12L2	HOXD13	KLHL36	NEFH	PPM1D	SF3B1	SH2B3	SOX17	TFG	COL1A1	HLA-A	PRR14	RGL3	BTG1	PRF1
IntOGen_spe	BIRC6	DNMT3A	FAT4	IL7R	MTOR	NF1	TET1	TSC2
p	——

[truncated: 6 more sheets: LUAD#, LUSC, PAAD#, PRAD#, SKCM, STAD]
